# Supplementary material for: Analysis of miRNAs involved in mouse brain injury upon Coxsackievirus A6 infection
Source: Front Cell Infect Microbiol. 2024 Aug 22;14:1405689. doi: 10.3389/fcimb.2024.1405689 (PMC11374775; doi:10.3389/fcimb.2024.1405689)
Supplement: Supplementary file 4 [file Table2.xlsx]

## Sheet: Sheet1
miRNA	target gene	miRNA expression level	disease	Refernce
mIR-143-3p	SPRY3	up- regulated	Acute coronary syndrome	Huang, S., Zhang, J., Wan, H., Wang, K., Wu, J., Cao, Y., et al. (2023). Plasma extracellular vesicles microRNA-208b-3p and microRNA-143-3p as novel biomarkers for sudden cardiac death prediction in acute coronary syndrome. Molecular omics. 19,3 262-273. doi: 10.1039/d2mo00257d
miR-363-3p	PDCD6IP	down- regulated	Cerebral ischemia/reperfusion (I/R) injury	Wang, Y., Jin, J., Xia, Z., Chen, H. et al. (2022). miR‑363‑3p attenuates the oxygen‑glucose deprivation/reoxygenation‑induced neuronal injury in vitro by targeting PDCD6IP. Molecular medicine reports. 26(5):322. doi:10.3892/mmr.2022.12838
miR-144-3p	IL-1β	down- regulated	Osteoarthritis	Lin, Y.Y., Ko, C.Y.,Liu, S.C., Wang, Y.H., Hsu, C.J., Tsai, C.H., et al. (2021). miR-144-3p ameliorates the progression of osteoarthritis by targeting IL-1β: Potential therapeutic implications. Journal of cellular physiology. 236(10):6988-7000. doi: 10.1002/jcp.30361.
miR-19a-3p	Wnt1	down- regulated	Multiple myeloma	Wei, Z., Wang, W., Li, Q., Du, L., He, X. (2021). The microRNA miR-19a-3p suppresses cell growth, migration, and invasion in multiple myeloma via the Wnt/β-catenin pathway. Translational cancer research. 10(2):1053-1064. doi: 10.21037/tcr-20-3490.
miR-709	GSK3β	down- regulated	3T3-L1 cell differentiation	Chen, H., Mo, D., Li, M., Zhang, Y., Chen, L., 1, Zhang, X., et al. (2014). miR-709 inhibits 3T3-L1 cell differentiation by targeting GSK3β of Wnt/β-catenin signaling. Cellular signalling. ;26(11):2583-9. doi: 10.1016/j.cellsig.2014.07.017
miR-3473b	TREM2/ULK1	down- regulated	Parkinson's disease	Lv, Q., Zhong, Z., Hu, B., Yan, S., Yan,Y., Zhang,J., et al. (2021). MicroRNA-3473b regulates the expression of TREM2/ULK1 and inhibits autophagy in inflammatory pathogenesis of Parkinson disease. Journal of neurochemistry. 157(3):599-610. doi:10.1111/jnc.15299
miR-342-5p	EV71 3'UTR	up- regulated	diminished the antiviral innate immune response	Tang, C., Chen, Y., Jin, H., Lei, L., Xiangfan, Y., Cheng, Y., et al. (2023). miR-342-5p targets CTNNBIP1 to promote enterovirus 71 replication. Microbial pathogenesis.182:106259. doi: 10.1016/j.micpath. 2023.106259
miR-344g-3p	Dicer	up- regulated	renal fibrosis	Sakuma, Hirofumi et al. “Inducible deletion of microRNA activity in kidney mesenchymal cells exacerbates renal fibrosis.” Scientific reports vol. 14,1 10963. 14 May. 2024, doi:10.1038/s41598-024-61560-y
miR-7080-3p	circAnk3	up- regulated	Anxiety-like Behaviors and Social Deficits	He, Yuman et al. “Hippocampal circAnk3 Deficiency Causes Anxiety-like Behaviors and Social Deficits by Regulating the miR-7080-3p/IQGAP1 Pathway in Mice.” Biological psychiatry vol. 95,9 (2024): 896-908. doi:10.1016/j.biopsych.2023.10.017
miR-466i-3p	Nrf2	up- regulated	Amyotrophic lateral sclerosis	Provenzano, Francesca et al. “Micro-RNAs Shuttled by Extracellular Vesicles Secreted from Mesenchymal Stem Cells Dampen Astrocyte Pathological Activation and Support Neuroprotection in In-Vitro Models of ALS.” Cells vol. 11,23 3923. 4 Dec. 2022, doi:10.3390/cells11233923
miR-29a-5p	NLRP3	up- regulated	blood-brain barrier (BBB) dysfunction	Zhang, Aijun et al. “miR-29a-5p Alleviates Traumatic Brain Injury- (TBI-) Induced Permeability Disruption via Regulating NLRP3 Pathway.” Disease markers vol. 2021 9556513. 28 Nov. 2021, doi:10.1155/2021/9556513
miR-3085-5p	MIAT	up- regulated	liver fibrosis	Zhan, Yating et al. “LncRNA-MIAT activates hepatic stellate cells via regulating Hippo pathway and epithelial-to-mesenchymal transition.” Communications biology vol. 6,1 285. 18 Mar. 2023, doi:10.1038/s42003-023-04670-z
miR-376c-5p	XIST	up- regulated	osteoarthritis	Li, Lei et al. “XIST/miR-376c-5p/OPN axis modulates the influence of proinflammatory M1 macrophages on osteoarthritis chondrocyte apoptosis.” Journal of cellular physiology vol. 235,1 (2020): 281-293. doi:10.1002/jcp.28968
miR-669f-5p	TLR	up- regulated	cognitive dysfunction	Zhong, Yuan-Ping et al. “Mechanism research on microRNA-669f-5p/deoxycytidylate deaminase axis mediating sevoflurane-induced cognitive dysfunction in aged mice.” Fundamental & clinical pharmacology, 10.1111/fcp.13023. 4 Jul. 2024, doi:10.1111/fcp.13023
miR-489-3p	SIRT1	up- regulated	Cerebral ischemia-reperfusion injury	Song, LiGuo et al. “MicroRNA-489-3p aggravates neuronal apoptosis and oxidative stress after cerebral ischemia-reperfusion injury.” Bioengineered vol. 13,6 (2022): 14047-14056. doi:10.1080/21655979.2022.2062534
miR-487b-5p	Ifitm3	up- regulated	Spinal cord injury	Tong, Dake et al. “MiR-487b suppressed inflammation and neuronal apoptosis in spinal cord injury by targeted Ifitm3.” Metabolic brain disease vol. 37,7 (2022): 2405-2415. doi:10.1007/s11011-022-01015-3
miR-449c-5p	SNHG8	up- regulated	Ischemic stroke	Zhang, Duobin et al. “LncRNA SNHG8 sponges miR-449c-5p and regulates the SIRT1/FoxO1 pathway to affect microglia activation and blood-brain barrier permeability in ischemic stroke.” Journal of leukocyte biology vol. 111,5 (2022): 953-966. doi:10.1002/JLB.1A0421-217RR
miR-429-3p	MKP-1	up- regulated	Alzheimer's disease	Luo, Man et al. “miR-429-3p mediates memory decline by targeting MKP-1 to reduce surface GluA1-containing AMPA receptors in a mouse model of Alzheimer's disease.” Acta pharmaceutica Sinica. B vol. 14,2 (2024): 635-652. doi:10.1016/j.apsb.2023.10.015
miR-200a-3p	RIPK1	up- regulated	Necrotizing enterocolitis	Liu, Yulu et al. “miR-200a-3p improves neonatal necrotizing enterocolitis by regulating RIPK1.” American journal of translational research vol. 13,11 12662-12672. 15 Nov. 2021
miR-200b-3p	Slit2	up- regulated	Hypoxia-ischemic brain damage	Zhang, Nan et al. “miR-200b-3p antagomir inhibits neuronal apoptosis in oxygen-glucose deprivation (OGD) model through regulating β-TrCP.” Brain research vol. 1800 (2023): 148192. doi:10.1016/j.brainres.2022.148192
miR-653-5p	SNHG7	up- regulated	Neuroblastoma	Chi, Renjie et al. “Role of SNHG7-miR-653-5p-STAT2 feedback loop in regulating neuroblastoma progression.” Journal of cellular physiology vol. 234,8 (2019): 13403-13412. doi:10.1002/jcp.28017
miR-491-3p	IFN	up- regulated	EV71	Bian, Liang et al. “Prediction of signaling pathways involved in enterovirus 71 infection by algorithm analysis based on miRNA profiles and their target genes.” Archives of virology vol. 160,1 (2015): 173-82. doi:10.1007/s00705-014-2249-2
miR-582-3p	circ_0000285	up- regulated	neuroblastoma	Du, Jun et al. “hsa_circ_0000285 sponging miR-582-3p promotes neuroblastoma progression by regulating the Wnt/β-catenin signaling pathway.” Open medicine (Warsaw, Poland) vol. 18,1 20230726. 14 Jul. 2023, doi:10.1515/med-2023-0726
miR-329-5p	PRIP	up- regulated	Glucocorticoid-induced osteonecrosis of the femoral head	Li, Guomin et al. “The role of biomechanical forces and MALAT1/miR-329-5p/PRIP signalling on glucocorticoid-induced osteonecrosis of the femoral head.” Journal of cellular and molecular medicine vol. 25,11 (2021): 5164-5176. doi:10.1111/jcmm.16510
miR-673-5p	mTORC1	up- regulated	promoting peripheral myelination in translational medicine.	Zhao, Yahong et al. “Exosomal miR-673-5p from fibroblasts promotes Schwann cell-mediated peripheral neuron myelination by targeting the TSC2/mTORC1/SREBP2 axis.” The Journal of biological chemistry vol. 298,3 (2022): 101718. doi:10.1016/j.jbc.2022.101718
miR-27a-5p	Smad3	up- regulated	pathological regulation of angiogenesis in the retina.	Luo, Qian et al. “Tsp-1+ microglia attenuate retinal neovascularization by maintaining the expression of Smad3 in endothelial cells through exosomes with decreased miR-27a-5p.” Theranostics vol. 13,11 3689-3706. 26 Jun. 2023, doi:10.7150/thno.84236
miR-135b-3p		up- regulated	Neuropathic pain	Li, He et al. “Identification of candidate genes and miRNAs associated with neuropathic pain induced by spared nerve injury.” International journal of molecular medicine vol. 44,4 (2019): 1205-1218. doi:10.3892/ijmm.2019.4305
miR-669b-5p	CHEK2	up- regulated	Alzheimer's disease	A, Mula et al. “MiR-669b-5p inhibits the Alzheimer's disease development via regulation of CHEK2 in Neuro2a APPSwe/Δ9 cells.” Cellular and molecular biology (Noisy-le-Grand, France) vol. 69,9 118-124. 30 Sep. 2023, doi:10.14715/cmb/2023.69.9.17
miR-483-3p	XPO1	up- regulated	Alzheimer's disease	Luo, Gang et al. “MiR-483-3p improves learning and memory abilities via XPO1 in Alzheimer's disease.” Brain and behavior vol. 12,8 (2022): e2680. doi:10.1002/brb3.2680
miR-351-3p		up- regulated	Traumatic brain injury	Ko, Jina et al. “Multi-Dimensional Mapping of Brain-Derived Extracellular Vesicle MicroRNA Biomarker for Traumatic Brain Injury Diagnostics.” Journal of neurotrauma vol. 37,22 (2020): 2424-2434. doi:10.1089/neu.2018.6220
miR-466a-3p	Pafah1b1	up- regulated	neural tube defects	Shyamasundar, Sukanya et al. “Analysis of epigenetic factors in mouse embryonic neural stem cells exposed to hyperglycemia.” PloS one vol. 8,6 e65945. 11 Jun. 2013, doi:10.1371/journal.pone.0065945
miR-26a-1-3p		up- regulated	neurotrophic keratitis	Compagnoni, Chiara et al. “MicroRNAs Expression in Response to rhNGF in Epithelial Corneal Cells: Focus on Neurotrophin Signaling Pathway.” International journal of molecular sciences vol. 23,7 3597. 25 Mar. 2022, doi:10.3390/ijms23073597
